# Supplementary material for: Transcriptomic Landscape of Lower Grade Glioma Based on Age-Related Non-Silent Somatic Mutations
Source: Curr Oncol. 2021 Jun 19;28(3):2281–95. doi: 10.3390/curroncol28030210 (PMC8293196; doi:10.3390/curroncol28030210)
Supplement: Supplementary file 1 [file curroncol-28-00210-s001.zip]

Archive with 2 entries (2 files):
- Supplementary material.pdf
- Table S3.csv
