# Supplementary material for: Transcriptomic Landscape of Lower Grade Glioma Based on Age-Related Non-Silent Somatic Mutations
Source: Curr Oncol. 2021 Jun 19;28(3):2281–95. doi: 10.3390/curroncol28030210 (PMC8293196; doi:10.3390/curroncol28030210)
Supplement: Supplementary file 1 [file curroncol-28-00210-s001.zip › Table S3.csv]

sample	neoplasm_histologic_grade	gene	Amino_Acid_Change	effect
TCGA.HT.7879.01	G3	ATRX	p.A916Vfs*54	Frame_Shift_Del
TCGA.E1.5322.01	G2	ATRX	p.D184Ifs*22	Frame_Shift_Del
TCGA.DU.7011.01	G2	ATRX	p.D1940Ifs*15	Frame_Shift_Del
TCGA.FG.A4MT.01	G2	ATRX	p.D1940Vfs*14	Frame_Shift_Del
TCGA.QH.A6XA.01	G2	ATRX	p.D878Qfs*27	Frame_Shift_Del
TCGA.HW.A5KM.01	G2	ATRX	p.E1017Dfs*5	Frame_Shift_Del
TCGA.HT.7472.01	G2	ATRX	p.E1090Rfs*27	Frame_Shift_Del
TCGA.S9.A6U1.01	G3	ATRX	p.E1090Rfs*27	Frame_Shift_Del
TCGA.HT.A74O.01	G3	ATRX	p.E1702Yfs*22	Frame_Shift_Del
TCGA.S9.A7IZ.01	G3	ATRX	p.E607Kfs*14	Frame_Shift_Del
TCGA.06.0129.01	G4	ATRX	p.E886Lfs*18	Frame_Shift_Del
TCGA.DB.A4XC.01	G2	ATRX	p.E886Lfs*18	Frame_Shift_Del
TCGA.HT.8114.01	G3	ATRX	p.E886Lfs*18	Frame_Shift_Del
TCGA.DB.5275.01	G3	ATRX	p.F2113Lfs*10	Frame_Shift_Del
TCGA.DB.A4XD.01	G3	ATRX	p.F2113Sfs*9	Frame_Shift_Del
TCGA.DU.7306.01	G2	ATRX	p.F2113Sfs*9	Frame_Shift_Del
TCGA.DU.A6S7.01	G3	ATRX	p.F2113Sfs*9	Frame_Shift_Del
TCGA.HT.7857.01	G3	ATRX	p.F2113Sfs*9	Frame_Shift_Del
TCGA.HT.A5RB.01	G2	ATRX	p.F2113Sfs*9	Frame_Shift_Del
TCGA.P5.A72X.01	G3	ATRX	p.G1934Efs*7	Frame_Shift_Del
TCGA.CS.4942.01	G3	ATRX	p.G1965Vfs*17	Frame_Shift_Del
TCGA.HW.7490.01	G2	ATRX	p.H1338Qfs*11	Frame_Shift_Del
TCGA.DB.A4XE.01	G3	ATRX	p.H189Pfs*9	Frame_Shift_Del
TCGA.TQ.A7RV.01	G2	ATRX	p.H855Qfs*7	Frame_Shift_Del
TCGA.FG.A711.01	G2	ATRX	p.I1003Kfs*29	Frame_Shift_Del
TCGA.TM.A84T.01	G2	ATRX	p.I1049*	Frame_Shift_Del
TCGA.E1.A7YV.01	G3	ATRX	p.I1049Kfs*69	Frame_Shift_Del
TCGA.F6.A8O4.01	G2	ATRX	p.I360Rfs*6	Frame_Shift_Del
TCGA.VM.A8CF.01	G3	ATRX	p.I360Rfs*6	Frame_Shift_Del
TCGA.IK.7675.01	G2	ATRX	p.K1045*	Frame_Shift_Del
TCGA.QH.A6X3.01	G2	ATRX	p.K1045*	Frame_Shift_Del
TCGA.WY.A858.01	G3	ATRX	p.K1357Rfs*18	Frame_Shift_Del
TCGA.QH.A65S.01	G2	ATRX	p.K1359Sfs*16	Frame_Shift_Del
TCGA.DB.A4XD.01	G3	ATRX	p.K1409Qfs*80	Frame_Shift_Del
TCGA.S9.A6U9.01	G3	ATRX	p.K1420Tfs*9	Frame_Shift_Del
TCGA.06.2570.01	G4	ATRX	p.K1424Gfs*65	Frame_Shift_Del
TCGA.DU.7304.01	G3	ATRX	p.K1640Sfs*6	Frame_Shift_Del
TCGA.FG.A4MY.01	G2	ATRX	p.K1766Rfs*16	Frame_Shift_Del
TCGA.FG.7636.01	G3	ATRX	p.K1932Gfs*21	Frame_Shift_Del
TCGA.DU.6399.01	G2	ATRX	p.K295Rfs*4	Frame_Shift_Del
TCGA.P5.A5EW.01	G2	ATRX	p.K329Ifs*3	Frame_Shift_Del
TCGA.19.2629.01	G4	ATRX	p.K358Afs*3	Frame_Shift_Del
TCGA.CS.4938.01	G2	ATRX	p.K358Sfs*2	Frame_Shift_Del
TCGA.HT.7858.01	G2	ATRX	p.K403Rfs*11	Frame_Shift_Del
TCGA.FG.8188.01	G2	ATRX	p.K425Rfs*8	Frame_Shift_Del
TCGA.HT.A618.01	G3	ATRX	p.K454Rfs*16	Frame_Shift_Del
TCGA.HT.7476.01	G2	ATRX	p.K467Tfs*4	Frame_Shift_Del
TCGA.S9.A6WO.01	G2	ATRX	p.K690Tfs*10	Frame_Shift_Del
TCGA.HT.7611.01	G2	ATRX	p.K715Afs*4	Frame_Shift_Del
TCGA.S9.A7R8.01	G3	ATRX	p.K806Rfs*16	Frame_Shift_Del
TCGA.DU.7301.01	G2	ATRX	p.K826Efs*4	Frame_Shift_Del
TCGA.DU.A5TW.01	G3	ATRX	p.K971Tfs*31	Frame_Shift_Del
TCGA.P5.A733.01	G2	ATRX	p.K971Tfs*31	Frame_Shift_Del
TCGA.DB.A4XD.01	G3	ATRX	p.K993Rfs*10	Frame_Shift_Del
TCGA.DU.A5TU.01	G2	ATRX	p.L2266*	Frame_Shift_Del
TCGA.HT.7469.01	G3	ATRX	p.L413Kfs*20	Frame_Shift_Del
TCGA.DU.5851.01	G3	ATRX	p.L563Yfs*11	Frame_Shift_Del
TCGA.HT.7676.01	G2	ATRX	p.M1920*	Frame_Shift_Del
TCGA.DU.5871.01	G2	ATRX	p.M216*	Frame_Shift_Del
TCGA.DB.A75M.01	G2	ATRX	p.M366*	Frame_Shift_Del
TCGA.S9.A89V.01	G3	ATRX	p.N1307Mfs*39	Frame_Shift_Del
TCGA.E1.A7Z6.01	G2	ATRX	p.N428Yfs*5	Frame_Shift_Del
TCGA.TQ.A7RR.01	G2	ATRX	p.N755Mfs*13	Frame_Shift_Del
TCGA.DU.A7TA.01	G2	ATRX	p.P2292Qfs*28	Frame_Shift_Del
TCGA.S9.A6WQ.01	G2	ATRX	p.Q1416Ifs*71	Frame_Shift_Del
TCGA.S9.A7QX.01	G3	ATRX	p.Q289Sfs*10	Frame_Shift_Del
TCGA.DH.A66B.01	G3	ATRX	p.Q883Rfs*21	Frame_Shift_Del
TCGA.S9.A7IS.01	G3	ATRX	p.R1302Efs*44	Frame_Shift_Del
TCGA.TM.A84I.01	G3	ATRX	p.R1302Lfs*43	Frame_Shift_Del
TCGA.E1.5302.01	G3	ATRX	p.R1504Qfs*5	Frame_Shift_Del
TCGA.E1.A7Z3.01	G2	ATRX	p.R2271Kfs*14	Frame_Shift_Del
TCGA.DU.6395.01	G2	ATRX	p.R658Vfs*2	Frame_Shift_Del
TCGA.DH.A7UV.01	G3	ATRX	p.R907Dfs*63	Frame_Shift_Del
TCGA.HT.7873.01	G2	ATRX	p.R907Dfs*63	Frame_Shift_Del
TCGA.E1.A7YW.01	G2	ATRX	p.S1108Hfs*10	Frame_Shift_Del
TCGA.HT.7686.01	G3	ATRX	p.S1285Pfs*61	Frame_Shift_Del
TCGA.DH.A7UV.01	G3	ATRX	p.S381Qfs*33	Frame_Shift_Del
TCGA.DB.5276.01	G3	ATRX	p.S522Qfs*39	Frame_Shift_Del
TCGA.VM.A8CH.01	G2	ATRX	p.S849Ffs*2	Frame_Shift_Del
TCGA.FG.8185.01	G3	ATRX	p.T278Sfs*3	Frame_Shift_Del
TCGA.DB.5280.01	G2	ATRX	p.T662Dfs*4	Frame_Shift_Del
TCGA.DU.7298.01	G3	ATRX	p.V1002*	Frame_Shift_Del
TCGA.HT.7604.01	G2	ATRX	p.V1002*	Frame_Shift_Del
TCGA.TM.A84Q.01	G2	ATRX	p.V1002Lfs*30	Frame_Shift_Del
TCGA.HT.7855.01	G3	ATRX	p.V1347Efs*2	Frame_Shift_Del
TCGA.TM.A7CA.01	G2	ATRX	p.V1579Efs*21	Frame_Shift_Del
TCGA.DU.6407.01	G2	ATRX	p.V469Ifs*44	Frame_Shift_Del
TCGA.02.2483.01	G4	ATRX	p.W2001Cfs*14	Frame_Shift_Del
TCGA.DU.7015.01	G2	ATRX	p.Y264Ffs*24	Frame_Shift_Del
TCGA.FN.7833.01	G3	ATRX	p.D1940Rfs*2	Frame_Shift_Ins
TCGA.FG.8182.01	G2	ATRX	p.D699Gfs*2	Frame_Shift_Ins
TCGA.HW.7489.01	G2	ATRX	p.D699Gfs*2	Frame_Shift_Ins
TCGA.HT.7473.01	G2	ATRX	p.D766Rfs*10	Frame_Shift_Ins
TCGA.P5.A735.01	G2	ATRX	p.F201Lfs*2	Frame_Shift_Ins
TCGA.HT.8108.01	G2	ATRX	p.F2187Lfs*16	Frame_Shift_Ins
TCGA.FG.8182.01	G2	ATRX	p.G1597Yfs*5	Frame_Shift_Ins
TCGA.E1.5305.01	G3	ATRX	p.H2244Rfs*8	Frame_Shift_Ins
TCGA.HT.8114.01	G3	ATRX	p.I1049Nfs*4	Frame_Shift_Ins
TCGA.HT.A5R7.01	G3	ATRX	p.K1300Efs*9	Frame_Shift_Ins
TCGA.S9.A6U6.01	G3	ATRX	p.K1332*	Frame_Shift_Ins
TCGA.E1.A7Z4.01	G2	ATRX	p.K202Lfs*5	Frame_Shift_Ins
TCGA.E1.5303.01	G3	ATRX	p.L273Ffs*9	Frame_Shift_Ins
TCGA.DU.6401.01	G2	ATRX	p.L359Tfs*3	Frame_Shift_Ins
TCGA.FG.6691.01	G2	ATRX	p.L359Tfs*3	Frame_Shift_Ins
TCGA.HT.7884.01	G2	ATRX	p.L359Tfs*3	Frame_Shift_Ins
TCGA.CS.6666.01	G3	ATRX	p.N1318Kfs*6	Frame_Shift_Ins
TCGA.DU.7008.01	G2	ATRX	p.N237Kfs*23	Frame_Shift_Ins
TCGA.HT.7474.01	G2	ATRX	p.Q1874Pfs*8	Frame_Shift_Ins
TCGA.QH.A6X9.01	G2	ATRX	p.R1302Kfs*7	Frame_Shift_Ins
TCGA.HT.7470.01	G3	ATRX	p.R1798Kfs*12	Frame_Shift_Ins
TCGA.DB.5270.01	G3	ATRX	p.S460Vfs*4	Frame_Shift_Ins
TCGA.DU.A5TS.01	G2	ATRX	p.S889Lfs*8	Frame_Shift_Ins
TCGA.32.2616.01	G4	ATRX	p.T1582Nfs*19	Frame_Shift_Ins
TCGA.RY.A83Z.01	G3	ATRX	p.T1630Nfs*8	Frame_Shift_Ins
TCGA.S9.A7QW.01	G3	ATRX	p.V398Cfs*4	Frame_Shift_Ins
TCGA.DB.A64S.01	G2	ATRX	p.N286_Q289delinsK	In_Frame_Del
TCGA.DU.6392.01	G3	ATRX	p.A2356D	Missense_Mutation
TCGA.P5.A72W.01	G3	ATRX	p.C1590Y	Missense_Mutation
TCGA.HT.8018.01	G2	ATRX	p.D1262G	Missense_Mutation
TCGA.DU.A76O.01	G2	ATRX	p.D1791Y	Missense_Mutation
TCGA.DU.6392.01	G3	ATRX	p.E1461K	Missense_Mutation
TCGA.DU.5872.01	G2	ATRX	p.E2172A	Missense_Mutation
TCGA.S9.A6U8.01	G2	ATRX	p.E2172G	Missense_Mutation
TCGA.DU.6392.01	G3	ATRX	p.E351D	Missense_Mutation
TCGA.DU.6392.01	G3	ATRX	p.G1350E	Missense_Mutation
TCGA.DU.A76O.01	G2	ATRX	p.G1567D	Missense_Mutation
TCGA.E1.A7YH.01	G3	ATRX	p.G1712D	Missense_Mutation
TCGA.WY.A85B.01	G2	ATRX	p.G2073S	Missense_Mutation
TCGA.FG.5963.01	G3	ATRX	p.G2169E	Missense_Mutation
TCGA.DB.A75O.01	G3	ATRX	p.H1722R	Missense_Mutation
TCGA.06.5417.01	G4	ATRX	p.H2254R	Missense_Mutation
TCGA.DU.6408.01	G3	ATRX	p.I1784S	Missense_Mutation
TCGA.S9.A7R8.01	G3	ATRX	p.I802V	Missense_Mutation
TCGA.HT.7482.01	G2	ATRX	p.K2019E	Missense_Mutation
TCGA.HT.7690.01	G3	ATRX	p.K2019E	Missense_Mutation
TCGA.HT.7475.01	G3	ATRX	p.K2182R	Missense_Mutation
TCGA.E1.A7YK.01	G3	ATRX	p.L1612P	Missense_Mutation
TCGA.E1.A7YK.01	G3	ATRX	p.L1632S	Missense_Mutation
TCGA.FG.A4MX.01	G2	ATRX	p.L1879V	Missense_Mutation
TCGA.HT.7902.01	G2	ATRX	p.L2027P	Missense_Mutation
TCGA.TQ.A7RH.01	G2	ATRX	p.L2027P	Missense_Mutation
TCGA.DU.6408.01	G3	ATRX	p.N1763K	Missense_Mutation
TCGA.06.5416.01	G4	ATRX	p.P1402S	Missense_Mutation
TCGA.DH.5142.01	G3	ATRX	p.Q1603R	Missense_Mutation
TCGA.06.5416.01	G4	ATRX	p.R1022Q	Missense_Mutation
TCGA.FG.7638.01	G3	ATRX	p.R1131G	Missense_Mutation
TCGA.DU.6392.01	G3	ATRX	p.R1739Q	Missense_Mutation
TCGA.DU.A5TR.01	G2	ATRX	p.R1742G	Missense_Mutation
TCGA.19.1787.01	G4	ATRX	p.R1803H	Missense_Mutation
TCGA.S9.A6TV.01	G3	ATRX	p.R2085P	Missense_Mutation
TCGA.06.5858.01	G4	ATRX	p.R2153C	Missense_Mutation
TCGA.HT.7693.01	G2	ATRX	p.R2188Q	Missense_Mutation
TCGA.HW.8319.01	G3	ATRX	p.R221K	Missense_Mutation
TCGA.06.5416.01	G4	ATRX	p.R840I	Missense_Mutation
TCGA.S9.A6TS.01	G3	ATRX	p.T2228I	Missense_Mutation
TCGA.DH.5144.01	G3	ATRX	p.V128A	Missense_Mutation
TCGA.HT.7478.01	G2	ATRX	p.V2180A	Missense_Mutation
TCGA.E1.A7YE.01	G3	ATRX	p.V2189L	Missense_Mutation
TCGA.06.5416.01	G4	ATRX	p.V2405I	Missense_Mutation
TCGA.HW.A5KL.01	G2	ATRX	p.W263R	Missense_Mutation
TCGA.DU.5852.01	G3	ATRX	p.Y2418N	Missense_Mutation
TCGA.HT.A5R5.01	G2	ATRX	p.E1223*	Nonsense_Mutation
TCGA.DB.A4X9.01	G2	ATRX	p.E1519*	Nonsense_Mutation
TCGA.DU.7309.01	G3	ATRX	p.E2203*	Nonsense_Mutation
TCGA.DH.A66D.01	G3	ATRX	p.E303*	Nonsense_Mutation
TCGA.HT.A616.01	G2	ATRX	p.E351*	Nonsense_Mutation
TCGA.HT.8013.01	G2	ATRX	p.E505*	Nonsense_Mutation
TCGA.FG.6689.01	G2	ATRX	p.G630*	Nonsense_Mutation
TCGA.E1.A7YI.01	G3	ATRX	p.K1420*	Nonsense_Mutation
TCGA.HT.7485.01	G2	ATRX	p.K202*	Nonsense_Mutation
TCGA.HT.7880.01	G2	ATRX	p.K950*	Nonsense_Mutation
TCGA.FG.5965.01	G2	ATRX	p.L1613*	Nonsense_Mutation
TCGA.FG.6690.01	G2	ATRX	p.L409*	Nonsense_Mutation
TCGA.P5.A5F2.01	G2	ATRX	p.P1296*	Nonsense_Mutation
TCGA.TQ.A7RK.01	G2	ATRX	p.Q1431*	Nonsense_Mutation
TCGA.DU.8163.01	G3	ATRX	p.Q193*	Nonsense_Mutation
TCGA.DB.5273.01	G3	ATRX	p.Q262*	Nonsense_Mutation
TCGA.HT.A614.01	G2	ATRX	p.Q610*	Nonsense_Mutation
TCGA.DU.5855.01	G3	ATRX	p.R1426*	Nonsense_Mutation
TCGA.DU.6396.01	G3	ATRX	p.R1426*	Nonsense_Mutation
TCGA.DU.8167.01	G2	ATRX	p.R1426*	Nonsense_Mutation
TCGA.FG.8191.01	G3	ATRX	p.R1426*	Nonsense_Mutation
TCGA.FG.A70Y.01	G2	ATRX	p.R1426*	Nonsense_Mutation
TCGA.HT.7603.01	G2	ATRX	p.R1426*	Nonsense_Mutation
TCGA.S9.A6WG.01	G3	ATRX	p.R1739*	Nonsense_Mutation
TCGA.TM.A84H.01	G3	ATRX	p.R1739*	Nonsense_Mutation
TCGA.DU.7011.01	G2	ATRX	p.R2028*	Nonsense_Mutation
TCGA.DU.7007.01	G2	ATRX	p.R2111*	Nonsense_Mutation
TCGA.E1.5304.01	G3	ATRX	p.R2111*	Nonsense_Mutation
TCGA.WY.A85D.01	G2	ATRX	p.R2131*	Nonsense_Mutation
TCGA.06.5416.01	G4	ATRX	p.R250*	Nonsense_Mutation
TCGA.S9.A7R7.01	G2	ATRX	p.R250*	Nonsense_Mutation
TCGA.DU.7011.01	G2	ATRX	p.R418*	Nonsense_Mutation
TCGA.E1.5307.01	G3	ATRX	p.R418*	Nonsense_Mutation
TCGA.P5.A5F1.01	G2	ATRX	p.R654*	Nonsense_Mutation
TCGA.VM.A8C8.01	G2	ATRX	p.R654*	Nonsense_Mutation
TCGA.DU.A5TP.01	G3	ATRX	p.R781*	Nonsense_Mutation
TCGA.TM.A84L.01	G2	ATRX	p.R808*	Nonsense_Mutation
TCGA.DU.A76O.01	G2	ATRX	p.R907*	Nonsense_Mutation
TCGA.HT.A74J.01	G2	ATRX	p.R907*	Nonsense_Mutation
TCGA.P5.A5EV.01	G2	ATRX	p.S1237*	Nonsense_Mutation
TCGA.FG.6689.01	G2	ATRX	p.S1387*	Nonsense_Mutation
TCGA.27.2521.01	G4	ATRX	p.S1740*	Nonsense_Mutation
TCGA.CS.4943.01	G3	ATRX	p.S2094*	Nonsense_Mutation
TCGA.P5.A736.01	G3	ATRX	p.S2094*	Nonsense_Mutation
TCGA.DU.A7T8.01	G3	ATRX	p.S458*	Nonsense_Mutation
TCGA.QH.A870.01	G3	ATRX	p.S465*	Nonsense_Mutation
TCGA.TQ.A7RJ.01	G2	ATRX	p.S722*	Nonsense_Mutation
TCGA.E1.A7Z4.01	G2	ATRX	p.S729*	Nonsense_Mutation
TCGA.DB.A64S.01	G2	ATRX	p.W1672*	Nonsense_Mutation
TCGA.DB.5281.01	G3	ATRX	p.W222*	Nonsense_Mutation
TCGA.S9.A6WO.01	G2	ATRX	p.W263*	Nonsense_Mutation
TCGA.DU.8163.01	G3	ATRX	p.Y2152*	Nonsense_Mutation
TCGA.HT.7689.01	G2	ATRX	p.Y370*	Nonsense_Mutation
TCGA.WY.A85E.01	G2	ATRX	p.Y817*	Nonsense_Mutation
TCGA.S9.A6UA.01	G3	ATRX	p.X1270_splice	Splice_Site
TCGA.TQ.A7RJ.01	G2	ATRX	p.X1374_splice	Splice_Site
TCGA.HT.8563.01	G3	ATRX	p.X1567_splice	Splice_Site
TCGA.HT.7610.01	G2	ATRX	p.X1603_splice	Splice_Site
TCGA.DH.A66G.01	G3	ATRX	p.X1757_splice	Splice_Site
TCGA.HT.7688.01	G3	ATRX	p.X1758_splice	Splice_Site
TCGA.WY.A85A.01	G2	ATRX	p.X1929_splice	Splice_Site
TCGA.FG.A713.01	G2	ATRX	p.X198_splice	Splice_Site
TCGA.DB.A4XD.01	G3	ATRX	p.X199_splice	Splice_Site
TCGA.HT.7477.01	G3	ATRX	p.X199_splice	Splice_Site
TCGA.DU.5853.01	G2	ATRX	p.X2037_splice	Splice_Site
TCGA.FG.8182.01	G2	ATRX	p.X2073_splice	Splice_Site
TCGA.HT.7483.01	G2	ATRX	p.X2109_splice	Splice_Site
TCGA.DU.8166.01	G2	ATRX	p.X221_splice	Splice_Site
TCGA.TM.A7C4.01	G2	ATRX	p.X221_splice	Splice_Site
TCGA.02.2485.01	G4	EGFR	p.A289D	Missense_Mutation
TCGA.06.0750.01	G4	EGFR	p.A289D	Missense_Mutation
TCGA.06.0749.01	G4	EGFR	p.A289T	Missense_Mutation
TCGA.06.0750.01	G4	EGFR	p.A289T	Missense_Mutation
TCGA.06.0878.01	G4	EGFR	p.A289T	Missense_Mutation
TCGA.28.5207.01	G4	EGFR	p.A289T	Missense_Mutation
TCGA.06.0157.01	G4	EGFR	p.A289V	Missense_Mutation
TCGA.06.0743.01	G4	EGFR	p.A289V	Missense_Mutation
TCGA.06.0747.01	G4	EGFR	p.A289V	Missense_Mutation
TCGA.06.5856.01	G4	EGFR	p.A289V	Missense_Mutation
TCGA.12.3650.01	G4	EGFR	p.A289V	Missense_Mutation
TCGA.14.0790.01	G4	EGFR	p.A289V	Missense_Mutation
TCGA.32.1970.01	G4	EGFR	p.A289V	Missense_Mutation
TCGA.DU.A5TT.01	G3	EGFR	p.A289V	Missense_Mutation
TCGA.E1.A7YM.01	G3	EGFR	p.A289V	Missense_Mutation
TCGA.FG.6692.01	G3	EGFR	p.A289V	Missense_Mutation
TCGA.FG.A70Z.01	G3	EGFR	p.A289V	Missense_Mutation
TCGA.KT.A7W1.01	G3	EGFR	p.A289V	Missense_Mutation
TCGA.TM.A7C3.01	G3	EGFR	p.A289V	Missense_Mutation
TCGA.VM.A8CD.01	G3	EGFR	p.A583S	Missense_Mutation
TCGA.DU.6392.01	G3	EGFR	p.A613V	Missense_Mutation
TCGA.26.5139.01	G4	EGFR	p.C223Y	Missense_Mutation
TCGA.26.5139.01	G4	EGFR	p.C628F	Missense_Mutation
TCGA.14.0789.01	G4	EGFR	p.C628Y	Missense_Mutation
TCGA.15.0742.01	G4	EGFR	p.C636Y	Missense_Mutation
TCGA.DU.7012.01	G3	EGFR	p.D256G	Missense_Mutation
TCGA.06.1804.01	G4	EGFR	p.D256Y	Missense_Mutation
TCGA.DU.A5TY.01	G3	EGFR	p.D321Y	Missense_Mutation
TCGA.DU.A5TY.01	G3	EGFR	p.E317K	Missense_Mutation
TCGA.KT.A7W1.01	G3	EGFR	p.E709K	Missense_Mutation
TCGA.DU.8158.01	G3	EGFR	p.E84V	Missense_Mutation
TCGA.FG.A4MW.01	G3	EGFR	p.G312W	Missense_Mutation
TCGA.06.0649.01	G4	EGFR	p.G331R	Missense_Mutation
TCGA.06.0158.01	G4	EGFR	p.G598A	Missense_Mutation
TCGA.28.5209.01	G4	EGFR	p.G598A	Missense_Mutation
TCGA.06.0125.01	G4	EGFR	p.G598V	Missense_Mutation
TCGA.06.0174.01	G4	EGFR	p.G598V	Missense_Mutation
TCGA.12.0616.01	G4	EGFR	p.G598V	Missense_Mutation
TCGA.12.0619.01	G4	EGFR	p.G598V	Missense_Mutation
TCGA.14.2554.01	G4	EGFR	p.G598V	Missense_Mutation
TCGA.19.2620.01	G4	EGFR	p.G598V	Missense_Mutation
TCGA.28.1747.01	G4	EGFR	p.G598V	Missense_Mutation
TCGA.28.5213.01	G4	EGFR	p.G598V	Missense_Mutation
TCGA.32.1982.01	G4	EGFR	p.G598V	Missense_Mutation
TCGA.76.4931.01	G4	EGFR	p.G598V	Missense_Mutation
TCGA.DU.7013.01	G3	EGFR	p.G598V	Missense_Mutation
TCGA.DU.8162.01	G3	EGFR	p.G598V	Missense_Mutation
TCGA.FG.A4MU.01	G3	EGFR	p.G598V	Missense_Mutation
TCGA.HT.A5RC.01	G3	EGFR	p.G598V	Missense_Mutation
TCGA.QH.A6XC.01	G3	EGFR	p.G598V	Missense_Mutation
TCGA.VM.A8CD.01	G3	EGFR	p.G598V	Missense_Mutation
TCGA.06.0174.01	G4	EGFR	p.G614D	Missense_Mutation
TCGA.19.2624.01	G4	EGFR	p.G63E	Missense_Mutation
TCGA.14.1034.01	G4	EGFR	p.G63R	Missense_Mutation
TCGA.19.2624.01	G4	EGFR	p.G63R	Missense_Mutation
TCGA.E1.A7YQ.01	G3	EGFR	p.G665D	Missense_Mutation
TCGA.KT.A7W1.01	G3	EGFR	p.G719D	Missense_Mutation
TCGA.HT.8104.01	G3	EGFR	p.G724S	Missense_Mutation
TCGA.28.1747.01	G4	EGFR	p.H304Y	Missense_Mutation
TCGA.DU.5852.01	G3	EGFR	p.I981F	Missense_Mutation
TCGA.32.2632.01	G4	EGFR	p.L62R	Missense_Mutation
TCGA.E1.A7Z2.01	G2	EGFR	p.L62R	Missense_Mutation
TCGA.S9.A7IX.01	G3	EGFR	p.L62R	Missense_Mutation
TCGA.S9.A7R2.01	G3	EGFR	p.L62R	Missense_Mutation
TCGA.06.0750.01	G4	EGFR	p.P596R	Missense_Mutation
TCGA.06.2567.01	G4	EGFR	p.P596S	Missense_Mutation
TCGA.DU.A7TD.01	G3	EGFR	p.Q276L	Missense_Mutation
TCGA.06.5416.01	G4	EGFR	p.R1068Q	Missense_Mutation
TCGA.28.1747.01	G4	EGFR	p.R108G	Missense_Mutation
TCGA.06.0158.01	G4	EGFR	p.R108K	Missense_Mutation
TCGA.06.2565.01	G4	EGFR	p.R108K	Missense_Mutation
TCGA.27.1831.01	G4	EGFR	p.R108K	Missense_Mutation
TCGA.HT.8107.01	G2	EGFR	p.R108K	Missense_Mutation
TCGA.HT.8110.01	G3	EGFR	p.R108K	Missense_Mutation
TCGA.06.2561.01	G4	EGFR	p.R149W	Missense_Mutation
TCGA.27.2528.01	G4	EGFR	p.R222C	Missense_Mutation
TCGA.76.4926.01	G4	EGFR	p.R222C	Missense_Mutation
TCGA.76.4927.01	G4	EGFR	p.R222C	Missense_Mutation
TCGA.06.2563.01	G4	EGFR	p.R252C	Missense_Mutation
TCGA.DU.5852.01	G3	EGFR	p.R252C	Missense_Mutation
TCGA.E1.A7YJ.01	G3	EGFR	p.R252C	Missense_Mutation
TCGA.TQ.A7RP.01	G2	EGFR	p.R252C	Missense_Mutation
TCGA.12.3652.01	G4	EGFR	p.R252P	Missense_Mutation
TCGA.DU.7006.01	G3	EGFR	p.R252P	Missense_Mutation
TCGA.DU.7292.01	G3	EGFR	p.R252P	Missense_Mutation
TCGA.E1.A7YD.01	G3	EGFR	p.R324L	Missense_Mutation
TCGA.QH.A6CX.01	G2	EGFR	p.R324L	Missense_Mutation
TCGA.06.5416.01	G4	EGFR	p.R675W	Missense_Mutation
TCGA.06.5416.01	G4	EGFR	p.R677H	Missense_Mutation
TCGA.06.2565.01	G4	EGFR	p.S645C	Missense_Mutation
TCGA.FG.A87Q.01	G3	EGFR	p.T263I	Missense_Mutation
TCGA.06.0211.01	G4	EGFR	p.T263P	Missense_Mutation
TCGA.16.1045.01	G4	EGFR	p.T263P	Missense_Mutation
TCGA.HT.A61C.01	G3	EGFR	p.T263P	Missense_Mutation
TCGA.06.0749.01	G4	EGFR	p.V774M	Missense_Mutation
TCGA.27.1831.01	G4	EGFR	p.V774M	Missense_Mutation
TCGA.FG.A87Q.01	G3	EGFR	p.V774M	Missense_Mutation
TCGA.S9.A6WN.01	G3	EGFR	p.Y891C	Missense_Mutation
TCGA.FG.A70Z.01	G3	EGFR	p.Q1143*	Nonsense_Mutation
TCGA.CS.6666.01	G3	IDH1	p.R132C	Missense_Mutation
TCGA.DB.5276.01	G3	IDH1	p.R132C	Missense_Mutation
TCGA.DB.A4XD.01	G3	IDH1	p.R132C	Missense_Mutation
TCGA.DB.A4XF.01	G3	IDH1	p.R132C	Missense_Mutation
TCGA.DB.A64S.01	G2	IDH1	p.R132C	Missense_Mutation
TCGA.DB.A75M.01	G2	IDH1	p.R132C	Missense_Mutation
TCGA.FG.8185.01	G3	IDH1	p.R132C	Missense_Mutation
TCGA.HT.7479.01	G3	IDH1	p.R132C	Missense_Mutation
TCGA.HT.7693.01	G2	IDH1	p.R132C	Missense_Mutation
TCGA.HT.7855.01	G3	IDH1	p.R132C	Missense_Mutation
TCGA.P5.A5EZ.01	G3	IDH1	p.R132C	Missense_Mutation
TCGA.P5.A5F4.01	G3	IDH1	p.R132C	Missense_Mutation
TCGA.S9.A6U1.01	G3	IDH1	p.R132C	Missense_Mutation
TCGA.S9.A6U8.01	G2	IDH1	p.R132C	Missense_Mutation
TCGA.S9.A6U9.01	G3	IDH1	p.R132C	Missense_Mutation
TCGA.S9.A6WI.01	G2	IDH1	p.R132C	Missense_Mutation
TCGA.VM.A8CH.01	G2	IDH1	p.R132C	Missense_Mutation
TCGA.DH.A7UV.01	G3	IDH1	p.R132G	Missense_Mutation
TCGA.DU.5871.01	G2	IDH1	p.R132G	Missense_Mutation
TCGA.DU.7304.01	G3	IDH1	p.R132G	Missense_Mutation
TCGA.HT.7482.01	G2	IDH1	p.R132G	Missense_Mutation
TCGA.HT.7483.01	G2	IDH1	p.R132G	Missense_Mutation
TCGA.HT.7611.01	G2	IDH1	p.R132G	Missense_Mutation
TCGA.HT.A74O.01	G3	IDH1	p.R132G	Missense_Mutation
TCGA.TQ.A7RJ.01	G2	IDH1	p.R132G	Missense_Mutation
TCGA.TQ.A7RK.01	G2	IDH1	p.R132G	Missense_Mutation
TCGA.WY.A85B.01	G2	IDH1	p.R132G	Missense_Mutation
TCGA.WY.A85C.01	G2	IDH1	p.R132G	Missense_Mutation
TCGA.02.2483.01	G4	IDH1	p.R132H	Missense_Mutation
TCGA.06.0129.01	G4	IDH1	p.R132H	Missense_Mutation
TCGA.06.2570.01	G4	IDH1	p.R132H	Missense_Mutation
TCGA.06.5417.01	G4	IDH1	p.R132H	Missense_Mutation
TCGA.19.2629.01	G4	IDH1	p.R132H	Missense_Mutation
TCGA.26.1442.01	G4	IDH1	p.R132H	Missense_Mutation
TCGA.27.2521.01	G4	IDH1	p.R132H	Missense_Mutation
TCGA.CS.4938.01	G2	IDH1	p.R132H	Missense_Mutation
TCGA.CS.4942.01	G3	IDH1	p.R132H	Missense_Mutation
TCGA.CS.4943.01	G3	IDH1	p.R132H	Missense_Mutation
TCGA.CS.4944.01	G2	IDH1	p.R132H	Missense_Mutation
TCGA.CS.5393.01	G3	IDH1	p.R132H	Missense_Mutation
TCGA.CS.5394.01	G3	IDH1	p.R132H	Missense_Mutation
TCGA.CS.5396.01	G3	IDH1	p.R132H	Missense_Mutation
TCGA.CS.6290.01	G3	IDH1	p.R132H	Missense_Mutation
TCGA.CS.6665.01	G3	IDH1	p.R132H	Missense_Mutation
TCGA.CS.6667.01	G2	IDH1	p.R132H	Missense_Mutation
TCGA.CS.6668.01	G2	IDH1	p.R132H	Missense_Mutation
TCGA.CS.6670.01	G3	IDH1	p.R132H	Missense_Mutation
TCGA.DB.5270.01	G3	IDH1	p.R132H	Missense_Mutation
TCGA.DB.5273.01	G3	IDH1	p.R132H	Missense_Mutation
TCGA.DB.5274.01	G3	IDH1	p.R132H	Missense_Mutation
TCGA.DB.5275.01	G3	IDH1	p.R132H	Missense_Mutation
TCGA.DB.5277.01	G3	IDH1	p.R132H	Missense_Mutation
TCGA.DB.5278.01	G2	IDH1	p.R132H	Missense_Mutation
TCGA.DB.5279.01	G2	IDH1	p.R132H	Missense_Mutation
TCGA.DB.5280.01	G2	IDH1	p.R132H	Missense_Mutation
TCGA.DB.5281.01	G3	IDH1	p.R132H	Missense_Mutation
TCGA.DB.A4X9.01	G2	IDH1	p.R132H	Missense_Mutation
TCGA.DB.A4XA.01	G2	IDH1	p.R132H	Missense_Mutation
TCGA.DB.A4XB.01	G3	IDH1	p.R132H	Missense_Mutation
TCGA.DB.A4XC.01	G2	IDH1	p.R132H	Missense_Mutation
TCGA.DB.A4XE.01	G3	IDH1	p.R132H	Missense_Mutation
TCGA.DB.A4XH.01	G2	IDH1	p.R132H	Missense_Mutation
TCGA.DB.A64L.01	G2	IDH1	p.R132H	Missense_Mutation
TCGA.DB.A64P.01	G3	IDH1	p.R132H	Missense_Mutation
TCGA.DB.A64Q.01	G2	IDH1	p.R132H	Missense_Mutation
TCGA.DB.A64R.01	G2	IDH1	p.R132H	Missense_Mutation
TCGA.DB.A64U.01	G2	IDH1	p.R132H	Missense_Mutation
TCGA.DB.A64V.01	G2	IDH1	p.R132H	Missense_Mutation
TCGA.DB.A64W.01	G3	IDH1	p.R132H	Missense_Mutation
TCGA.DB.A64X.01	G3	IDH1	p.R132H	Missense_Mutation
TCGA.DB.A75K.01	G3	IDH1	p.R132H	Missense_Mutation
TCGA.DB.A75L.01	G3	IDH1	p.R132H	Missense_Mutation
TCGA.DB.A75O.01	G3	IDH1	p.R132H	Missense_Mutation
TCGA.DH.5142.01	G3	IDH1	p.R132H	Missense_Mutation
TCGA.DH.5143.01	G3	IDH1	p.R132H	Missense_Mutation
TCGA.DH.5144.01	G3	IDH1	p.R132H	Missense_Mutation
TCGA.DH.A669.01	G3	IDH1	p.R132H	Missense_Mutation
TCGA.DH.A66B.01	G3	IDH1	p.R132H	Missense_Mutation
TCGA.DH.A66D.01	G3	IDH1	p.R132H	Missense_Mutation
TCGA.DH.A66F.01	G2	IDH1	p.R132H	Missense_Mutation
TCGA.DH.A66G.01	G3	IDH1	p.R132H	Missense_Mutation
TCGA.DH.A7US.01	G2	IDH1	p.R132H	Missense_Mutation
TCGA.DH.A7UT.01	G3	IDH1	p.R132H	Missense_Mutation
TCGA.DH.A7UU.01	G3	IDH1	p.R132H	Missense_Mutation
TCGA.DU.5851.01	G3	IDH1	p.R132H	Missense_Mutation
TCGA.DU.5853.01	G2	IDH1	p.R132H	Missense_Mutation
TCGA.DU.5855.01	G3	IDH1	p.R132H	Missense_Mutation
TCGA.DU.5870.01	G2	IDH1	p.R132H	Missense_Mutation
TCGA.DU.5872.01	G2	IDH1	p.R132H	Missense_Mutation
TCGA.DU.5874.01	G2	IDH1	p.R132H	Missense_Mutation
TCGA.DU.6393.01	G3	IDH1	p.R132H	Missense_Mutation
TCGA.DU.6394.01	G3	IDH1	p.R132H	Missense_Mutation
TCGA.DU.6395.01	G2	IDH1	p.R132H	Missense_Mutation
TCGA.DU.6396.01	G3	IDH1	p.R132H	Missense_Mutation
TCGA.DU.6397.01	G3	IDH1	p.R132H	Missense_Mutation
TCGA.DU.6399.01	G2	IDH1	p.R132H	Missense_Mutation
TCGA.DU.6400.01	G2	IDH1	p.R132H	Missense_Mutation
TCGA.DU.6407.01	G2	IDH1	p.R132H	Missense_Mutation
TCGA.DU.6408.01	G3	IDH1	p.R132H	Missense_Mutation
TCGA.DU.6410.01	G3	IDH1	p.R132H	Missense_Mutation
TCGA.DU.6542.01	G3	IDH1	p.R132H	Missense_Mutation
TCGA.DU.7007.01	G2	IDH1	p.R132H	Missense_Mutation
TCGA.DU.7008.01	G2	IDH1	p.R132H	Missense_Mutation
TCGA.DU.7009.01	G2	IDH1	p.R132H	Missense_Mutation
TCGA.DU.7010.01	G3	IDH1	p.R132H	Missense_Mutation
TCGA.DU.7011.01	G2	IDH1	p.R132H	Missense_Mutation
TCGA.DU.7015.01	G2	IDH1	p.R132H	Missense_Mutation
TCGA.DU.7018.01	G3	IDH1	p.R132H	Missense_Mutation
TCGA.DU.7294.01	G2	IDH1	p.R132H	Missense_Mutation
TCGA.DU.7298.01	G3	IDH1	p.R132H	Missense_Mutation
TCGA.DU.7299.01	G3	IDH1	p.R132H	Missense_Mutation
TCGA.DU.7300.01	G3	IDH1	p.R132H	Missense_Mutation
TCGA.DU.7301.01	G2	IDH1	p.R132H	Missense_Mutation
TCGA.DU.7302.01	G3	IDH1	p.R132H	Missense_Mutation
TCGA.DU.7306.01	G2	IDH1	p.R132H	Missense_Mutation
TCGA.DU.8163.01	G3	IDH1	p.R132H	Missense_Mutation
TCGA.DU.8164.01	G2	IDH1	p.R132H	Missense_Mutation
TCGA.DU.8166.01	G2	IDH1	p.R132H	Missense_Mutation
TCGA.DU.8167.01	G2	IDH1	p.R132H	Missense_Mutation
TCGA.DU.8168.01	G3	IDH1	p.R132H	Missense_Mutation
TCGA.DU.A5TP.01	G3	IDH1	p.R132H	Missense_Mutation
TCGA.DU.A5TS.01	G2	IDH1	p.R132H	Missense_Mutation
TCGA.DU.A5TU.01	G2	IDH1	p.R132H	Missense_Mutation
TCGA.DU.A5TW.01	G3	IDH1	p.R132H	Missense_Mutation
TCGA.DU.A6S2.01	G2	IDH1	p.R132H	Missense_Mutation
TCGA.DU.A6S3.01	G2	IDH1	p.R132H	Missense_Mutation
TCGA.DU.A6S6.01	G2	IDH1	p.R132H	Missense_Mutation
TCGA.DU.A6S8.01	G3	IDH1	p.R132H	Missense_Mutation
TCGA.DU.A76O.01	G2	IDH1	p.R132H	Missense_Mutation
TCGA.DU.A76R.01	G3	IDH1	p.R132H	Missense_Mutation
TCGA.DU.A7T6.01	G3	IDH1	p.R132H	Missense_Mutation
TCGA.DU.A7T8.01	G3	IDH1	p.R132H	Missense_Mutation
TCGA.DU.A7TC.01	G2	IDH1	p.R132H	Missense_Mutation
TCGA.DU.A7TG.01	G2	IDH1	p.R132H	Missense_Mutation
TCGA.E1.5302.01	G3	IDH1	p.R132H	Missense_Mutation
TCGA.E1.5303.01	G3	IDH1	p.R132H	Missense_Mutation
TCGA.E1.5304.01	G3	IDH1	p.R132H	Missense_Mutation
TCGA.E1.5305.01	G3	IDH1	p.R132H	Missense_Mutation
TCGA.E1.5307.01	G3	IDH1	p.R132H	Missense_Mutation
TCGA.E1.5311.01	G3	IDH1	p.R132H	Missense_Mutation
TCGA.E1.5319.01	G2	IDH1	p.R132H	Missense_Mutation
TCGA.E1.5322.01	G2	IDH1	p.R132H	Missense_Mutation
TCGA.E1.A7YE.01	G3	IDH1	p.R132H	Missense_Mutation
TCGA.E1.A7YH.01	G3	IDH1	p.R132H	Missense_Mutation
TCGA.E1.A7YI.01	G3	IDH1	p.R132H	Missense_Mutation
TCGA.E1.A7YK.01	G3	IDH1	p.R132H	Missense_Mutation
TCGA.E1.A7YO.01	G3	IDH1	p.R132H	Missense_Mutation
TCGA.E1.A7YS.01	G3	IDH1	p.R132H	Missense_Mutation
TCGA.E1.A7YU.01	G3	IDH1	p.R132H	Missense_Mutation
TCGA.E1.A7YV.01	G3	IDH1	p.R132H	Missense_Mutation
TCGA.E1.A7YW.01	G2	IDH1	p.R132H	Missense_Mutation
TCGA.E1.A7YY.01	G2	IDH1	p.R132H	Missense_Mutation
TCGA.E1.A7Z3.01	G2	IDH1	p.R132H	Missense_Mutation
TCGA.E1.A7Z4.01	G2	IDH1	p.R132H	Missense_Mutation
TCGA.E1.A7Z6.01	G2	IDH1	p.R132H	Missense_Mutation
TCGA.EZ.7264.01	G2	IDH1	p.R132H	Missense_Mutation
TCGA.F6.A8O3.01	G2	IDH1	p.R132H	Missense_Mutation
TCGA.F6.A8O4.01	G2	IDH1	p.R132H	Missense_Mutation
TCGA.FG.5962.01	G3	IDH1	p.R132H	Missense_Mutation
TCGA.FG.5964.01	G2	IDH1	p.R132H	Missense_Mutation
TCGA.FG.5965.01	G2	IDH1	p.R132H	Missense_Mutation
TCGA.FG.6689.01	G2	IDH1	p.R132H	Missense_Mutation
TCGA.FG.6690.01	G2	IDH1	p.R132H	Missense_Mutation
TCGA.FG.7634.01	G2	IDH1	p.R132H	Missense_Mutation
TCGA.FG.7636.01	G3	IDH1	p.R132H	Missense_Mutation
TCGA.FG.7637.01	G2	IDH1	p.R132H	Missense_Mutation
TCGA.FG.7638.01	G3	IDH1	p.R132H	Missense_Mutation
TCGA.FG.7641.01	G2	IDH1	p.R132H	Missense_Mutation
TCGA.FG.8182.01	G2	IDH1	p.R132H	Missense_Mutation
TCGA.FG.8186.01	G3	IDH1	p.R132H	Missense_Mutation
TCGA.FG.8187.01	G2	IDH1	p.R132H	Missense_Mutation
TCGA.FG.8188.01	G2	IDH1	p.R132H	Missense_Mutation
TCGA.FG.8191.01	G3	IDH1	p.R132H	Missense_Mutation
TCGA.FG.A4MT.01	G2	IDH1	p.R132H	Missense_Mutation
TCGA.FG.A4MX.01	G2	IDH1	p.R132H	Missense_Mutation
TCGA.FG.A4MY.01	G2	IDH1	p.R132H	Missense_Mutation
TCGA.FG.A60J.01	G2	IDH1	p.R132H	Missense_Mutation
TCGA.FG.A60K.01	G2	IDH1	p.R132H	Missense_Mutation
TCGA.FG.A60L.01	G2	IDH1	p.R132H	Missense_Mutation
TCGA.FG.A6IZ.01	G2	IDH1	p.R132H	Missense_Mutation
TCGA.FG.A6J1.01	G2	IDH1	p.R132H	Missense_Mutation
TCGA.FG.A6J3.01	G3	IDH1	p.R132H	Missense_Mutation
TCGA.FG.A70Y.01	G2	IDH1	p.R132H	Missense_Mutation
TCGA.FG.A710.01	G2	IDH1	p.R132H	Missense_Mutation
TCGA.FG.A711.01	G2	IDH1	p.R132H	Missense_Mutation
TCGA.FG.A713.01	G2	IDH1	p.R132H	Missense_Mutation
TCGA.FG.A87N.01	G3	IDH1	p.R132H	Missense_Mutation
TCGA.FN.7833.01	G3	IDH1	p.R132H	Missense_Mutation
TCGA.HT.7467.01	G2	IDH1	p.R132H	Missense_Mutation
TCGA.HT.7468.01	G3	IDH1	p.R132H	Missense_Mutation
TCGA.HT.7471.01	G3	IDH1	p.R132H	Missense_Mutation
TCGA.HT.7472.01	G2	IDH1	p.R132H	Missense_Mutation
TCGA.HT.7473.01	G2	IDH1	p.R132H	Missense_Mutation
TCGA.HT.7474.01	G2	IDH1	p.R132H	Missense_Mutation
TCGA.HT.7475.01	G3	IDH1	p.R132H	Missense_Mutation
TCGA.HT.7477.01	G3	IDH1	p.R132H	Missense_Mutation
TCGA.HT.7478.01	G2	IDH1	p.R132H	Missense_Mutation
TCGA.HT.7480.01	G2	IDH1	p.R132H	Missense_Mutation
TCGA.HT.7481.01	G2	IDH1	p.R132H	Missense_Mutation
TCGA.HT.7485.01	G2	IDH1	p.R132H	Missense_Mutation
TCGA.HT.7601.01	G3	IDH1	p.R132H	Missense_Mutation
TCGA.HT.7602.01	G2	IDH1	p.R132H	Missense_Mutation
TCGA.HT.7603.01	G2	IDH1	p.R132H	Missense_Mutation
TCGA.HT.7605.01	G2	IDH1	p.R132H	Missense_Mutation
TCGA.HT.7606.01	G2	IDH1	p.R132H	Missense_Mutation
TCGA.HT.7607.01	G2	IDH1	p.R132H	Missense_Mutation
TCGA.HT.7608.01	G2	IDH1	p.R132H	Missense_Mutation
TCGA.HT.7609.01	G3	IDH1	p.R132H	Missense_Mutation
TCGA.HT.7610.01	G2	IDH1	p.R132H	Missense_Mutation
TCGA.HT.7616.01	G3	IDH1	p.R132H	Missense_Mutation
TCGA.HT.7620.01	G3	IDH1	p.R132H	Missense_Mutation
TCGA.HT.7676.01	G2	IDH1	p.R132H	Missense_Mutation
TCGA.HT.7677.01	G3	IDH1	p.R132H	Missense_Mutation
TCGA.HT.7684.01	G3	IDH1	p.R132H	Missense_Mutation
TCGA.HT.7686.01	G3	IDH1	p.R132H	Missense_Mutation
TCGA.HT.7687.01	G3	IDH1	p.R132H	Missense_Mutation
TCGA.HT.7688.01	G3	IDH1	p.R132H	Missense_Mutation
TCGA.HT.7689.01	G2	IDH1	p.R132H	Missense_Mutation
TCGA.HT.7690.01	G3	IDH1	p.R132H	Missense_Mutation
TCGA.HT.7692.01	G2	IDH1	p.R132H	Missense_Mutation
TCGA.HT.7694.01	G3	IDH1	p.R132H	Missense_Mutation
TCGA.HT.7695.01	G2	IDH1	p.R132H	Missense_Mutation
TCGA.HT.7873.01	G2	IDH1	p.R132H	Missense_Mutation
TCGA.HT.7874.01	G3	IDH1	p.R132H	Missense_Mutation
TCGA.HT.7875.01	G2	IDH1	p.R132H	Missense_Mutation
TCGA.HT.7877.01	G2	IDH1	p.R132H	Missense_Mutation
TCGA.HT.7879.01	G3	IDH1	p.R132H	Missense_Mutation
TCGA.HT.7880.01	G2	IDH1	p.R132H	Missense_Mutation
TCGA.HT.7881.01	G2	IDH1	p.R132H	Missense_Mutation
TCGA.HT.7884.01	G2	IDH1	p.R132H	Missense_Mutation
TCGA.HT.7902.01	G2	IDH1	p.R132H	Missense_Mutation
TCGA.HT.8010.01	G2	IDH1	p.R132H	Missense_Mutation
TCGA.HT.8012.01	G2	IDH1	p.R132H	Missense_Mutation
TCGA.HT.8013.01	G2	IDH1	p.R132H	Missense_Mutation
TCGA.HT.8018.01	G2	IDH1	p.R132H	Missense_Mutation
TCGA.HT.8105.01	G3	IDH1	p.R132H	Missense_Mutation
TCGA.HT.8106.01	G3	IDH1	p.R132H	Missense_Mutation
TCGA.HT.8108.01	G2	IDH1	p.R132H	Missense_Mutation
TCGA.HT.8109.01	G3	IDH1	p.R132H	Missense_Mutation
TCGA.HT.8111.01	G3	IDH1	p.R132H	Missense_Mutation
TCGA.HT.8114.01	G3	IDH1	p.R132H	Missense_Mutation
TCGA.HT.8563.01	G3	IDH1	p.R132H	Missense_Mutation
TCGA.HT.A4DV.01	G3	IDH1	p.R132H	Missense_Mutation
TCGA.HT.A5R5.01	G2	IDH1	p.R132H	Missense_Mutation
TCGA.HT.A5R7.01	G3	IDH1	p.R132H	Missense_Mutation
TCGA.HT.A5RB.01	G2	IDH1	p.R132H	Missense_Mutation
TCGA.HT.A614.01	G2	IDH1	p.R132H	Missense_Mutation
TCGA.HT.A615.01	G2	IDH1	p.R132H	Missense_Mutation
TCGA.HT.A616.01	G2	IDH1	p.R132H	Missense_Mutation
TCGA.HT.A619.01	G3	IDH1	p.R132H	Missense_Mutation
TCGA.HT.A61B.01	G3	IDH1	p.R132H	Missense_Mutation
TCGA.HT.A74J.01	G2	IDH1	p.R132H	Missense_Mutation
TCGA.HT.A74K.01	G3	IDH1	p.R132H	Missense_Mutation
TCGA.HT.A74L.01	G2	IDH1	p.R132H	Missense_Mutation
TCGA.HW.7486.01	G2	IDH1	p.R132H	Missense_Mutation
TCGA.HW.7487.01	G2	IDH1	p.R132H	Missense_Mutation
TCGA.HW.7489.01	G2	IDH1	p.R132H	Missense_Mutation
TCGA.HW.7490.01	G2	IDH1	p.R132H	Missense_Mutation
TCGA.HW.7495.01	G2	IDH1	p.R132H	Missense_Mutation
TCGA.HW.8319.01	G3	IDH1	p.R132H	Missense_Mutation
TCGA.HW.8320.01	G3	IDH1	p.R132H	Missense_Mutation
TCGA.HW.8321.01	G3	IDH1	p.R132H	Missense_Mutation
TCGA.HW.8322.01	G2	IDH1	p.R132H	Missense_Mutation
TCGA.HW.A5KJ.01	G3	IDH1	p.R132H	Missense_Mutation
TCGA.HW.A5KL.01	G2	IDH1	p.R132H	Missense_Mutation
TCGA.HW.A5KM.01	G2	IDH1	p.R132H	Missense_Mutation
TCGA.IK.7675.01	G2	IDH1	p.R132H	Missense_Mutation
TCGA.IK.8125.01	G3	IDH1	p.R132H	Missense_Mutation
TCGA.KT.A74X.01	G3	IDH1	p.R132H	Missense_Mutation
TCGA.P5.A5ET.01	G2	IDH1	p.R132H	Missense_Mutation
TCGA.P5.A5EU.01	G3	IDH1	p.R132H	Missense_Mutation
TCGA.P5.A5EV.01	G2	IDH1	p.R132H	Missense_Mutation
TCGA.P5.A5EW.01	G2	IDH1	p.R132H	Missense_Mutation
TCGA.P5.A5EX.01	G3	IDH1	p.R132H	Missense_Mutation
TCGA.P5.A5F0.01	G2	IDH1	p.R132H	Missense_Mutation
TCGA.P5.A5F1.01	G2	IDH1	p.R132H	Missense_Mutation
TCGA.P5.A5F2.01	G2	IDH1	p.R132H	Missense_Mutation
TCGA.P5.A72W.01	G3	IDH1	p.R132H	Missense_Mutation
TCGA.P5.A72X.01	G3	IDH1	p.R132H	Missense_Mutation
TCGA.P5.A72Z.01	G3	IDH1	p.R132H	Missense_Mutation
TCGA.P5.A731.01	G2	IDH1	p.R132H	Missense_Mutation
TCGA.P5.A733.01	G2	IDH1	p.R132H	Missense_Mutation
TCGA.P5.A735.01	G2	IDH1	p.R132H	Missense_Mutation
TCGA.P5.A736.01	G3	IDH1	p.R132H	Missense_Mutation
TCGA.P5.A737.01	G2	IDH1	p.R132H	Missense_Mutation
TCGA.P5.A77W.01	G3	IDH1	p.R132H	Missense_Mutation
TCGA.P5.A77X.01	G2	IDH1	p.R132H	Missense_Mutation
TCGA.P5.A780.01	G3	IDH1	p.R132H	Missense_Mutation
TCGA.P5.A781.01	G3	IDH1	p.R132H	Missense_Mutation
TCGA.QH.A65R.01	G3	IDH1	p.R132H	Missense_Mutation
TCGA.QH.A65S.01	G2	IDH1	p.R132H	Missense_Mutation
TCGA.QH.A65V.01	G2	IDH1	p.R132H	Missense_Mutation
TCGA.QH.A65Z.01	G2	IDH1	p.R132H	Missense_Mutation
TCGA.QH.A6CU.01	G3	IDH1	p.R132H	Missense_Mutation
TCGA.QH.A6CW.01	G3	IDH1	p.R132H	Missense_Mutation
TCGA.QH.A6CY.01	G3	IDH1	p.R132H	Missense_Mutation
TCGA.QH.A6CZ.01	G2	IDH1	p.R132H	Missense_Mutation
TCGA.QH.A6X3.01	G2	IDH1	p.R132H	Missense_Mutation
TCGA.QH.A6X4.01	G3	IDH1	p.R132H	Missense_Mutation
TCGA.QH.A6X5.01	G2	IDH1	p.R132H	Missense_Mutation
TCGA.QH.A6X8.01	G3	IDH1	p.R132H	Missense_Mutation
TCGA.QH.A6X9.01	G2	IDH1	p.R132H	Missense_Mutation
TCGA.QH.A6XA.01	G2	IDH1	p.R132H	Missense_Mutation
TCGA.QH.A86X.01	G2	IDH1	p.R132H	Missense_Mutation
TCGA.QH.A870.01	G3	IDH1	p.R132H	Missense_Mutation
TCGA.R8.A6MK.01	G2	IDH1	p.R132H	Missense_Mutation
TCGA.R8.A6ML.01	G3	IDH1	p.R132H	Missense_Mutation
TCGA.R8.A6MO.01	G2	IDH1	p.R132H	Missense_Mutation
TCGA.R8.A73M.01	G2	IDH1	p.R132H	Missense_Mutation
TCGA.RY.A83X.01	G2	IDH1	p.R132H	Missense_Mutation
TCGA.RY.A83Y.01	G2	IDH1	p.R132H	Missense_Mutation
TCGA.RY.A83Z.01	G3	IDH1	p.R132H	Missense_Mutation
TCGA.RY.A840.01	G3	IDH1	p.R132H	Missense_Mutation
TCGA.RY.A843.01	G3	IDH1	p.R132H	Missense_Mutation
TCGA.RY.A845.01	G2	IDH1	p.R132H	Missense_Mutation
TCGA.RY.A847.01	G2	IDH1	p.R132H	Missense_Mutation
TCGA.S9.A6TS.01	G3	IDH1	p.R132H	Missense_Mutation
TCGA.S9.A6TU.01	G2	IDH1	p.R132H	Missense_Mutation
TCGA.S9.A6TV.01	G3	IDH1	p.R132H	Missense_Mutation
TCGA.S9.A6TW.01	G3	IDH1	p.R132H	Missense_Mutation
TCGA.S9.A6TX.01	G3	IDH1	p.R132H	Missense_Mutation
TCGA.S9.A6TZ.01	G2	IDH1	p.R132H	Missense_Mutation
TCGA.S9.A6U2.01	G2	IDH1	p.R132H	Missense_Mutation
TCGA.S9.A6U5.01	G2	IDH1	p.R132H	Missense_Mutation
TCGA.S9.A6U6.01	G3	IDH1	p.R132H	Missense_Mutation
TCGA.S9.A6UB.01	G2	IDH1	p.R132H	Missense_Mutation
TCGA.S9.A6WD.01	G3	IDH1	p.R132H	Missense_Mutation
TCGA.S9.A6WE.01	G2	IDH1	p.R132H	Missense_Mutation
TCGA.S9.A6WG.01	G3	IDH1	p.R132H	Missense_Mutation
TCGA.S9.A6WH.01	G2	IDH1	p.R132H	Missense_Mutation
TCGA.S9.A6WL.01	G3	IDH1	p.R132H	Missense_Mutation
TCGA.S9.A6WN.01	G3	IDH1	p.R132H	Missense_Mutation
TCGA.S9.A6WO.01	G2	IDH1	p.R132H	Missense_Mutation
TCGA.S9.A6WP.01	G3	IDH1	p.R132H	Missense_Mutation
TCGA.S9.A6WQ.01	G2	IDH1	p.R132H	Missense_Mutation
TCGA.S9.A7IQ.01	G2	IDH1	p.R132H	Missense_Mutation
TCGA.S9.A7IS.01	G3	IDH1	p.R132H	Missense_Mutation
TCGA.S9.A7IY.01	G3	IDH1	p.R132H	Missense_Mutation
TCGA.S9.A7IZ.01	G3	IDH1	p.R132H	Missense_Mutation
TCGA.S9.A7J1.01	G2	IDH1	p.R132H	Missense_Mutation
TCGA.S9.A7J2.01	G3	IDH1	p.R132H	Missense_Mutation
TCGA.S9.A7J3.01	G3	IDH1	p.R132H	Missense_Mutation
TCGA.S9.A7QW.01	G3	IDH1	p.R132H	Missense_Mutation
TCGA.S9.A7QX.01	G3	IDH1	p.R132H	Missense_Mutation
TCGA.S9.A7QZ.01	G2	IDH1	p.R132H	Missense_Mutation
TCGA.S9.A7R1.01	G2	IDH1	p.R132H	Missense_Mutation
TCGA.S9.A7R3.01	G2	IDH1	p.R132H	Missense_Mutation
TCGA.S9.A7R4.01	G3	IDH1	p.R132H	Missense_Mutation
TCGA.S9.A7R7.01	G2	IDH1	p.R132H	Missense_Mutation
TCGA.S9.A7R8.01	G3	IDH1	p.R132H	Missense_Mutation
TCGA.S9.A89Z.01	G3	IDH1	p.R132H	Missense_Mutation
TCGA.TM.A7C4.01	G2	IDH1	p.R132H	Missense_Mutation
TCGA.TM.A7C5.01	G2	IDH1	p.R132H	Missense_Mutation
TCGA.TM.A7CA.01	G2	IDH1	p.R132H	Missense_Mutation
TCGA.TM.A7CF.01	G2	IDH1	p.R132H	Missense_Mutation
TCGA.TM.A84F.01	G3	IDH1	p.R132H	Missense_Mutation
TCGA.TM.A84G.01	G3	IDH1	p.R132H	Missense_Mutation
TCGA.TM.A84H.01	G3	IDH1	p.R132H	Missense_Mutation
TCGA.TM.A84I.01	G3	IDH1	p.R132H	Missense_Mutation
TCGA.TM.A84L.01	G2	IDH1	p.R132H	Missense_Mutation
TCGA.TM.A84M.01	G3	IDH1	p.R132H	Missense_Mutation
TCGA.TM.A84O.01	G3	IDH1	p.R132H	Missense_Mutation
TCGA.TM.A84Q.01	G2	IDH1	p.R132H	Missense_Mutation
TCGA.TM.A84S.01	G3	IDH1	p.R132H	Missense_Mutation
TCGA.TM.A84T.01	G2	IDH1	p.R132H	Missense_Mutation
TCGA.TQ.A7RF.01	G3	IDH1	p.R132H	Missense_Mutation
TCGA.TQ.A7RG.01	G2	IDH1	p.R132H	Missense_Mutation
TCGA.TQ.A7RH.01	G2	IDH1	p.R132H	Missense_Mutation
TCGA.TQ.A7RI.01	G2	IDH1	p.R132H	Missense_Mutation
TCGA.TQ.A7RM.01	G3	IDH1	p.R132H	Missense_Mutation
TCGA.TQ.A7RN.01	G2	IDH1	p.R132H	Missense_Mutation
TCGA.TQ.A7RQ.01	G2	IDH1	p.R132H	Missense_Mutation
TCGA.TQ.A7RR.01	G2	IDH1	p.R132H	Missense_Mutation
TCGA.TQ.A7RS.01	G2	IDH1	p.R132H	Missense_Mutation
TCGA.TQ.A7RU.01	G2	IDH1	p.R132H	Missense_Mutation
TCGA.TQ.A7RV.01	G2	IDH1	p.R132H	Missense_Mutation
TCGA.TQ.A7RW.01	G2	IDH1	p.R132H	Missense_Mutation
TCGA.TQ.A8XE.01	G2	IDH1	p.R132H	Missense_Mutation
TCGA.VM.A8C8.01	G2	IDH1	p.R132H	Missense_Mutation
TCGA.VM.A8CA.01	G2	IDH1	p.R132H	Missense_Mutation
TCGA.VM.A8CB.01	G3	IDH1	p.R132H	Missense_Mutation
TCGA.VM.A8CE.01	G2	IDH1	p.R132H	Missense_Mutation
TCGA.VM.A8CF.01	G3	IDH1	p.R132H	Missense_Mutation
TCGA.VV.A829.01	G3	IDH1	p.R132H	Missense_Mutation
TCGA.VV.A86M.01	G3	IDH1	p.R132H	Missense_Mutation
TCGA.VW.A7QS.01	G3	IDH1	p.R132H	Missense_Mutation
TCGA.W9.A837.01	G2	IDH1	p.R132H	Missense_Mutation
TCGA.WH.A86K.01	G2	IDH1	p.R132H	Missense_Mutation
TCGA.WY.A858.01	G3	IDH1	p.R132H	Missense_Mutation
TCGA.WY.A85A.01	G2	IDH1	p.R132H	Missense_Mutation
TCGA.WY.A85D.01	G2	IDH1	p.R132H	Missense_Mutation
TCGA.WY.A85E.01	G2	IDH1	p.R132H	Missense_Mutation
TCGA.DU.6401.01	G2	IDH1	p.R132S	Missense_Mutation
TCGA.DU.A5TR.01	G2	IDH1	p.R132S	Missense_Mutation
TCGA.DU.A6S7.01	G3	IDH1	p.R132S	Missense_Mutation
TCGA.FG.6691.01	G2	IDH1	p.R132S	Missense_Mutation
TCGA.HT.7470.01	G3	IDH1	p.R132S	Missense_Mutation
TCGA.HT.7604.01	G2	IDH1	p.R132S	Missense_Mutation
TCGA.HT.7858.01	G2	IDH1	p.R132S	Missense_Mutation
TCGA.S9.A7J0.01	G3	IDH1	p.R132S	Missense_Mutation
TCGA.WY.A859.01	G2	IDH1	p.R132S	Missense_Mutation
TCGA.TM.A84H.01	G3	TP53	p.E171Gfs*3	Frame_Shift_Del
TCGA.E1.A7Z4.01	G2	TP53	p.F212Sfs*3	Frame_Shift_Del
TCGA.HT.8108.01	G2	TP53	p.G154Afs*16	Frame_Shift_Del
TCGA.S9.A89Z.01	G3	TP53	p.H297Tfs*48	Frame_Shift_Del
TCGA.TQ.A7RJ.01	G2	TP53	p.K120Sfs*3	Frame_Shift_Del
TCGA.DU.8167.01	G2	TP53	p.K382Nfs*40	Frame_Shift_Del
TCGA.14.0817.01	G4	TP53	p.L194Pfs*13	Frame_Shift_Del
TCGA.27.2521.01	G4	TP53	p.L264Yfs*81	Frame_Shift_Del
TCGA.TM.A84L.01	G2	TP53	p.N200Ifs*47	Frame_Shift_Del
TCGA.HT.7879.01	G3	TP53	p.N263Sfs*8	Frame_Shift_Del
TCGA.CS.6665.01	G3	TP53	p.P278Lfs*67	Frame_Shift_Del
TCGA.S9.A7R7.01	G2	TP53	p.P278Lfs*67	Frame_Shift_Del
TCGA.WY.A85C.01	G2	TP53	p.P27Lfs*17	Frame_Shift_Del
TCGA.P5.A5EZ.01	G3	TP53	p.R213Dfs*34	Frame_Shift_Del
TCGA.E1.5302.01	G3	TP53	p.R280Efs*65	Frame_Shift_Del
TCGA.DU.6399.01	G2	TP53	p.R280Kfs*59	Frame_Shift_Del
TCGA.27.2519.01	G4	TP53	p.R282Gfs*63	Frame_Shift_Del
TCGA.DH.5140.01	G3	TP53	p.R335Vfs*10	Frame_Shift_Del
TCGA.HT.7873.01	G2	TP53	p.R342Efs*2	Frame_Shift_Del
TCGA.QH.A870.01	G3	TP53	p.S227*	Frame_Shift_Del
TCGA.TM.A7CA.01	G2	TP53	p.S90Pfs*33	Frame_Shift_Del
TCGA.QH.A6X3.01	G2	TP53	p.V122Lfs*25	Frame_Shift_Del
TCGA.HW.8320.01	G3	TP53	p.Y234Tfs*11	Frame_Shift_Del
TCGA.QH.A65S.01	G2	TP53	p.E346*	Frame_Shift_Ins
TCGA.14.0871.01	G4	TP53	p.G302Rfs*4	Frame_Shift_Ins
TCGA.DH.A66B.01	G3	TP53	p.K321Efs*16	Frame_Shift_Ins
TCGA.HT.7884.01	G2	TP53	p.N288Efs*18	Frame_Shift_Ins
TCGA.FN.7833.01	G3	TP53	p.P153Rfs*18	Frame_Shift_Ins
TCGA.FG.6689.01	G2	TP53	p.S33Ffs*10	Frame_Shift_Ins
TCGA.DB.A75O.01	G3	TP53	p.V122Cfs*27	Frame_Shift_Ins
TCGA.DU.A7TA.01	G2	TP53	p.V122Cfs*27	Frame_Shift_Ins
TCGA.FG.6691.01	G2	TP53	p.A161_I162del	In_Frame_Del
TCGA.S9.A7IZ.01	G3	TP53	p.C275_R282delinsW	In_Frame_Del
TCGA.FG.6689.01	G2	TP53	p.F113del	In_Frame_Del
TCGA.06.0238.01	G4	TP53	p.N239_S241del	In_Frame_Del
TCGA.FG.A6J3.01	G3	TP53	p.N239_S241del	In_Frame_Del
TCGA.HT.A74O.01	G3	TP53	p.P128del	In_Frame_Del
TCGA.E1.A7Z3.01	G2	TP53	p.P191del	In_Frame_Del
TCGA.S9.A7QZ.01	G2	TP53	p.P191del	In_Frame_Del
TCGA.FG.A70Y.01	G2	TP53	p.S269_E271delinsK	In_Frame_Del
TCGA.06.2569.01	G4	TP53	p.T155_R158del	In_Frame_Del
TCGA.DU.A6S7.01	G3	TP53	p.A159V	Missense_Mutation
TCGA.HT.8111.01	G3	TP53	p.A161T	Missense_Mutation
TCGA.HT.7610.01	G2	TP53	p.C141W	Missense_Mutation
TCGA.DB.A4XD.01	G3	TP53	p.C141Y	Missense_Mutation
TCGA.WY.A85D.01	G2	TP53	p.C141Y	Missense_Mutation
TCGA.FG.A4MT.01	G2	TP53	p.C176F	Missense_Mutation
TCGA.FG.A4MY.01	G2	TP53	p.C176Y	Missense_Mutation
TCGA.HT.7902.01	G2	TP53	p.C176Y	Missense_Mutation
TCGA.P5.A72W.01	G3	TP53	p.C238F	Missense_Mutation
TCGA.12.0618.01	G4	TP53	p.C238Y	Missense_Mutation
TCGA.19.2625.01	G4	TP53	p.C238Y	Missense_Mutation
TCGA.FG.6690.01	G2	TP53	p.C238Y	Missense_Mutation
TCGA.28.2509.01	G4	TP53	p.C242Y	Missense_Mutation
TCGA.CS.4942.01	G3	TP53	p.C275F	Missense_Mutation
TCGA.DB.A75M.01	G2	TP53	p.C275F	Missense_Mutation
TCGA.TM.A7C4.01	G2	TP53	p.C275G	Missense_Mutation
TCGA.E1.A7YH.01	G3	TP53	p.C277F	Missense_Mutation
TCGA.TQ.A7RN.01	G2	TP53	p.C277W	Missense_Mutation
TCGA.WY.A85D.01	G2	TP53	p.C277Y	Missense_Mutation
TCGA.HT.7475.01	G3	TP53	p.D208G	Missense_Mutation
TCGA.06.2558.01	G4	TP53	p.D281H	Missense_Mutation
TCGA.P5.A735.01	G2	TP53	p.D281V	Missense_Mutation
TCGA.06.2567.01	G4	TP53	p.E271K	Missense_Mutation
TCGA.HT.7611.01	G2	TP53	p.E286G	Missense_Mutation
TCGA.TQ.A7RF.01	G3	TP53	p.F109S	Missense_Mutation
TCGA.DU.6395.01	G2	TP53	p.F109V	Missense_Mutation
TCGA.DU.6407.01	G2	TP53	p.F109V	Missense_Mutation
TCGA.FG.8191.01	G3	TP53	p.F113V	Missense_Mutation
TCGA.DU.7008.01	G2	TP53	p.F270S	Missense_Mutation
TCGA.E1.5305.01	G3	TP53	p.F270S	Missense_Mutation
TCGA.14.1034.01	G4	TP53	p.G105R	Missense_Mutation
TCGA.HT.7483.01	G2	TP53	p.G244R	Missense_Mutation
TCGA.DB.5276.01	G3	TP53	p.G245D	Missense_Mutation
TCGA.06.0190.01	G4	TP53	p.G245S	Missense_Mutation
TCGA.E1.A7YW.01	G2	TP53	p.G245S	Missense_Mutation
TCGA.HT.7603.01	G2	TP53	p.G245S	Missense_Mutation
TCGA.HW.8321.01	G3	TP53	p.G245S	Missense_Mutation
TCGA.TQ.A7RK.01	G2	TP53	p.G245S	Missense_Mutation
TCGA.S9.A6U9.01	G3	TP53	p.G245V	Missense_Mutation
TCGA.HT.7472.01	G2	TP53	p.G266R	Missense_Mutation
TCGA.28.5207.01	G4	TP53	p.G266V	Missense_Mutation
TCGA.S9.A6WQ.01	G2	TP53	p.G279E	Missense_Mutation
TCGA.DH.A66G.01	G3	TP53	p.H179D	Missense_Mutation
TCGA.S9.A6WQ.01	G2	TP53	p.H179D	Missense_Mutation
TCGA.06.0743.01	G4	TP53	p.H179R	Missense_Mutation
TCGA.06.0744.01	G4	TP53	p.H179R	Missense_Mutation
TCGA.CS.6290.01	G3	TP53	p.H179R	Missense_Mutation
TCGA.DU.5872.01	G2	TP53	p.H179R	Missense_Mutation
TCGA.DU.7010.01	G3	TP53	p.H179R	Missense_Mutation
TCGA.HT.7477.01	G3	TP53	p.H179R	Missense_Mutation
TCGA.HT.7676.01	G2	TP53	p.H179R	Missense_Mutation
TCGA.HT.7688.01	G3	TP53	p.H179R	Missense_Mutation
TCGA.HT.8114.01	G3	TP53	p.H179R	Missense_Mutation
TCGA.16.0846.01	G4	TP53	p.H179Y	Missense_Mutation
TCGA.HT.7879.01	G3	TP53	p.H193L	Missense_Mutation
TCGA.DU.7298.01	G3	TP53	p.H193P	Missense_Mutation
TCGA.DB.A4XF.01	G3	TP53	p.H193R	Missense_Mutation
TCGA.DH.5142.01	G3	TP53	p.H193R	Missense_Mutation
TCGA.CS.6667.01	G2	TP53	p.H214R	Missense_Mutation
TCGA.TM.A84L.01	G2	TP53	p.H214R	Missense_Mutation
TCGA.HT.7611.01	G2	TP53	p.I195F	Missense_Mutation
TCGA.FG.8185.01	G3	TP53	p.I195N	Missense_Mutation
TCGA.DU.7015.01	G2	TP53	p.I195T	Missense_Mutation
TCGA.HW.A5KL.01	G2	TP53	p.I232S	Missense_Mutation
TCGA.32.2634.01	G4	TP53	p.I254S	Missense_Mutation
TCGA.DU.6408.01	G3	TP53	p.I255F	Missense_Mutation
TCGA.06.5417.01	G4	TP53	p.I255S	Missense_Mutation
TCGA.DU.A7T8.01	G3	TP53	p.K120E	Missense_Mutation
TCGA.26.5136.01	G4	TP53	p.K132N	Missense_Mutation
TCGA.DH.A7UT.01	G3	TP53	p.K132N	Missense_Mutation
TCGA.E1.A7YL.01	G3	TP53	p.K132N	Missense_Mutation
TCGA.QH.A6CW.01	G3	TP53	p.K132R	Missense_Mutation
TCGA.12.0619.01	G4	TP53	p.K164E	Missense_Mutation
TCGA.19.1390.01	G4	TP53	p.L130F	Missense_Mutation
TCGA.06.2563.01	G4	TP53	p.L130P	Missense_Mutation
TCGA.HT.7855.01	G3	TP53	p.L130V	Missense_Mutation
TCGA.RY.A845.01	G2	TP53	p.L145P	Missense_Mutation
TCGA.19.1390.01	G4	TP53	p.L194R	Missense_Mutation
TCGA.DB.A64S.01	G2	TP53	p.L194R	Missense_Mutation
TCGA.P5.A5EV.01	G2	TP53	p.L265P	Missense_Mutation
TCGA.DH.5143.01	G3	TP53	p.L265R	Missense_Mutation
TCGA.HT.7604.01	G2	TP53	p.M237I	Missense_Mutation
TCGA.S9.A6U8.01	G2	TP53	p.M237I	Missense_Mutation
TCGA.DH.5140.01	G3	TP53	p.M237V	Missense_Mutation
TCGA.TQ.A7RR.01	G2	TP53	p.M237V	Missense_Mutation
TCGA.HT.7880.01	G2	TP53	p.M246V	Missense_Mutation
TCGA.HT.8013.01	G2	TP53	p.M246V	Missense_Mutation
TCGA.F6.A8O4.01	G2	TP53	p.N131S	Missense_Mutation
TCGA.QH.A6CZ.01	G2	TP53	p.P142L	Missense_Mutation
TCGA.VW.A8FI.01	G3	TP53	p.P151A	Missense_Mutation
TCGA.DB.5270.01	G3	TP53	p.P151S	Missense_Mutation
TCGA.WY.A858.01	G3	TP53	p.P151S	Missense_Mutation
TCGA.19.4065.01	G4	TP53	p.P152L	Missense_Mutation
TCGA.HT.7482.01	G2	TP53	p.P152L	Missense_Mutation
TCGA.HT.8563.01	G3	TP53	p.P152Q	Missense_Mutation
TCGA.76.4929.01	G4	TP53	p.P152S	Missense_Mutation
TCGA.VW.A8FI.01	G3	TP53	p.P177H	Missense_Mutation
TCGA.P5.A733.01	G2	TP53	p.P177R	Missense_Mutation
TCGA.06.2559.01	G4	TP53	p.P190L	Missense_Mutation
TCGA.P5.A72X.01	G3	TP53	p.P190L	Missense_Mutation
TCGA.P5.A5EU.01	G3	TP53	p.P190R	Missense_Mutation
TCGA.CS.5393.01	G3	TP53	p.P250L	Missense_Mutation
TCGA.DB.5275.01	G3	TP53	p.P250L	Missense_Mutation
TCGA.TM.A84F.01	G3	TP53	p.P250R	Missense_Mutation
TCGA.DU.7299.01	G3	TP53	p.P278L	Missense_Mutation
TCGA.06.2570.01	G4	TP53	p.Q136E	Missense_Mutation
TCGA.DU.7301.01	G2	TP53	p.Q136E	Missense_Mutation
TCGA.DU.A5TU.01	G2	TP53	p.Q136E	Missense_Mutation
TCGA.HT.7475.01	G3	TP53	p.R110P	Missense_Mutation
TCGA.HT.8564.01	G3	TP53	p.R156H	Missense_Mutation
TCGA.FG.5963.01	G3	TP53	p.R158G	Missense_Mutation
TCGA.06.0130.01	G4	TP53	p.R158H	Missense_Mutation
TCGA.06.0184.01	G4	TP53	p.R158H	Missense_Mutation
TCGA.FG.8188.01	G2	TP53	p.R158H	Missense_Mutation
TCGA.DU.8165.01	G3	TP53	p.R158S	Missense_Mutation
TCGA.TM.A84J.01	G3	TP53	p.R158S	Missense_Mutation
TCGA.DU.6392.01	G3	TP53	p.R175C	Missense_Mutation
TCGA.DH.A66D.01	G3	TP53	p.R175G	Missense_Mutation
TCGA.06.5858.01	G4	TP53	p.R175H	Missense_Mutation
TCGA.19.1787.01	G4	TP53	p.R175H	Missense_Mutation
TCGA.32.2616.01	G4	TP53	p.R175H	Missense_Mutation
TCGA.CS.6666.01	G3	TP53	p.R175H	Missense_Mutation
TCGA.F6.A8O4.01	G2	TP53	p.R175H	Missense_Mutation
TCGA.HT.7858.01	G2	TP53	p.R175H	Missense_Mutation
TCGA.RY.A83Z.01	G3	TP53	p.R175H	Missense_Mutation
TCGA.TM.A84I.01	G3	TP53	p.R175H	Missense_Mutation
TCGA.TQ.A7RM.01	G3	TP53	p.R175H	Missense_Mutation
TCGA.WY.A85C.01	G2	TP53	p.R175H	Missense_Mutation
TCGA.S9.A6WG.01	G3	TP53	p.R181H	Missense_Mutation
TCGA.P5.A736.01	G3	TP53	p.R196P	Missense_Mutation
TCGA.S9.A7QW.01	G3	TP53	p.R213Q	Missense_Mutation
TCGA.02.2485.01	G4	TP53	p.R248Q	Missense_Mutation
TCGA.06.0129.01	G4	TP53	p.R248Q	Missense_Mutation
TCGA.06.0210.01	G4	TP53	p.R248Q	Missense_Mutation
TCGA.27.1830.01	G4	TP53	p.R248Q	Missense_Mutation
TCGA.DB.5281.01	G3	TP53	p.R248Q	Missense_Mutation
TCGA.DB.A4XB.01	G3	TP53	p.R248Q	Missense_Mutation
TCGA.DH.5143.01	G3	TP53	p.R248Q	Missense_Mutation
TCGA.DU.7306.01	G2	TP53	p.R248Q	Missense_Mutation
TCGA.DU.7309.01	G3	TP53	p.R248Q	Missense_Mutation
TCGA.HT.8563.01	G3	TP53	p.R248Q	Missense_Mutation
TCGA.HW.8319.01	G3	TP53	p.R248Q	Missense_Mutation
TCGA.S9.A7R7.01	G2	TP53	p.R248Q	Missense_Mutation
TCGA.CS.4938.01	G2	TP53	p.R248W	Missense_Mutation
TCGA.HT.7469.01	G3	TP53	p.R248W	Missense_Mutation
TCGA.S9.A6TZ.01	G2	TP53	p.R248W	Missense_Mutation
TCGA.TM.A84M.01	G3	TP53	p.R248W	Missense_Mutation
TCGA.TQ.A7RV.01	G2	TP53	p.R248W	Missense_Mutation
TCGA.WY.A859.01	G2	TP53	p.R248W	Missense_Mutation
TCGA.TM.A84Q.01	G2	TP53	p.R249G	Missense_Mutation
TCGA.28.5216.01	G4	TP53	p.R249M	Missense_Mutation
TCGA.76.4925.01	G4	TP53	p.R249T	Missense_Mutation
TCGA.32.1970.01	G4	TP53	p.R267P	Missense_Mutation
TCGA.HT.7474.01	G2	TP53	p.R267P	Missense_Mutation
TCGA.HT.8564.01	G3	TP53	p.R267Q	Missense_Mutation
TCGA.DU.6392.01	G3	TP53	p.R267W	Missense_Mutation
TCGA.TM.A84F.01	G3	TP53	p.R267W	Missense_Mutation
TCGA.26.1442.01	G4	TP53	p.R273C	Missense_Mutation
TCGA.DB.A64X.01	G3	TP53	p.R273C	Missense_Mutation
TCGA.DH.A7UV.01	G3	TP53	p.R273C	Missense_Mutation
TCGA.DU.5851.01	G3	TP53	p.R273C	Missense_Mutation
TCGA.DU.5853.01	G2	TP53	p.R273C	Missense_Mutation
TCGA.DU.5855.01	G3	TP53	p.R273C	Missense_Mutation
TCGA.DU.5871.01	G2	TP53	p.R273C	Missense_Mutation
TCGA.DU.6396.01	G3	TP53	p.R273C	Missense_Mutation
TCGA.DU.6408.01	G3	TP53	p.R273C	Missense_Mutation
TCGA.DU.7304.01	G3	TP53	p.R273C	Missense_Mutation
TCGA.DU.8165.01	G3	TP53	p.R273C	Missense_Mutation
TCGA.DU.8166.01	G2	TP53	p.R273C	Missense_Mutation
TCGA.DU.A5TR.01	G2	TP53	p.R273C	Missense_Mutation
TCGA.DU.A76O.01	G2	TP53	p.R273C	Missense_Mutation
TCGA.DU.A7TC.01	G2	TP53	p.R273C	Missense_Mutation
TCGA.E1.5307.01	G3	TP53	p.R273C	Missense_Mutation
TCGA.E1.A7YE.01	G3	TP53	p.R273C	Missense_Mutation
TCGA.E1.A7YI.01	G3	TP53	p.R273C	Missense_Mutation
TCGA.E1.A7YK.01	G3	TP53	p.R273C	Missense_Mutation
TCGA.E1.A7YV.01	G3	TP53	p.R273C	Missense_Mutation
TCGA.E1.A7Z6.01	G2	TP53	p.R273C	Missense_Mutation
TCGA.FG.5965.01	G2	TP53	p.R273C	Missense_Mutation
TCGA.FG.7636.01	G3	TP53	p.R273C	Missense_Mutation
TCGA.FG.8188.01	G2	TP53	p.R273C	Missense_Mutation
TCGA.FG.A711.01	G2	TP53	p.R273C	Missense_Mutation
TCGA.HT.7470.01	G3	TP53	p.R273C	Missense_Mutation
TCGA.HT.7473.01	G2	TP53	p.R273C	Missense_Mutation
TCGA.HT.7476.01	G2	TP53	p.R273C	Missense_Mutation
TCGA.HT.7482.01	G2	TP53	p.R273C	Missense_Mutation
TCGA.HT.7601.01	G3	TP53	p.R273C	Missense_Mutation
TCGA.HT.7606.01	G2	TP53	p.R273C	Missense_Mutation
TCGA.HT.7689.01	G2	TP53	p.R273C	Missense_Mutation
TCGA.HT.7693.01	G2	TP53	p.R273C	Missense_Mutation
TCGA.HT.7884.01	G2	TP53	p.R273C	Missense_Mutation
TCGA.HT.8013.01	G2	TP53	p.R273C	Missense_Mutation
TCGA.HT.8105.01	G3	TP53	p.R273C	Missense_Mutation
TCGA.HT.A5R5.01	G2	TP53	p.R273C	Missense_Mutation
TCGA.HW.7489.01	G2	TP53	p.R273C	Missense_Mutation
TCGA.HW.A5KM.01	G2	TP53	p.R273C	Missense_Mutation
TCGA.IK.7675.01	G2	TP53	p.R273C	Missense_Mutation
TCGA.P5.A5F2.01	G2	TP53	p.R273C	Missense_Mutation
TCGA.QH.A6XA.01	G2	TP53	p.R273C	Missense_Mutation
TCGA.S9.A6TS.01	G3	TP53	p.R273C	Missense_Mutation
TCGA.S9.A6TV.01	G3	TP53	p.R273C	Missense_Mutation
TCGA.S9.A6U6.01	G3	TP53	p.R273C	Missense_Mutation
TCGA.S9.A7R3.01	G2	TP53	p.R273C	Missense_Mutation
TCGA.TM.A7CF.01	G2	TP53	p.R273C	Missense_Mutation
TCGA.TM.A84T.01	G2	TP53	p.R273C	Missense_Mutation
TCGA.TQ.A7RR.01	G2	TP53	p.R273C	Missense_Mutation
TCGA.TQ.A7RV.01	G2	TP53	p.R273C	Missense_Mutation
TCGA.TQ.A7RW.01	G2	TP53	p.R273C	Missense_Mutation
TCGA.VM.A8CF.01	G3	TP53	p.R273C	Missense_Mutation
TCGA.WH.A86K.01	G2	TP53	p.R273C	Missense_Mutation
TCGA.WY.A85A.01	G2	TP53	p.R273C	Missense_Mutation
TCGA.WY.A85B.01	G2	TP53	p.R273C	Missense_Mutation
TCGA.02.2483.01	G4	TP53	p.R273H	Missense_Mutation
TCGA.06.5408.01	G4	TP53	p.R273H	Missense_Mutation
TCGA.28.1753.01	G4	TP53	p.R273H	Missense_Mutation
TCGA.CS.5396.01	G3	TP53	p.R273H	Missense_Mutation
TCGA.DB.5273.01	G3	TP53	p.R273H	Missense_Mutation
TCGA.DB.5280.01	G2	TP53	p.R273H	Missense_Mutation
TCGA.HT.7478.01	G2	TP53	p.R273H	Missense_Mutation
TCGA.HT.7609.01	G3	TP53	p.R273H	Missense_Mutation
TCGA.HT.7686.01	G3	TP53	p.R273H	Missense_Mutation
TCGA.HT.A4DS.01	G3	TP53	p.R273H	Missense_Mutation
TCGA.HW.7490.01	G2	TP53	p.R273H	Missense_Mutation
TCGA.P5.A5EW.01	G2	TP53	p.R273H	Missense_Mutation
TCGA.QH.A870.01	G3	TP53	p.R273H	Missense_Mutation
TCGA.S9.A89Z.01	G3	TP53	p.R273H	Missense_Mutation
TCGA.DH.A7UU.01	G3	TP53	p.R273L	Missense_Mutation
TCGA.DU.8163.01	G3	TP53	p.R273L	Missense_Mutation
TCGA.HT.A614.01	G2	TP53	p.R273L	Missense_Mutation
TCGA.P5.A5F4.01	G3	TP53	p.R273L	Missense_Mutation
TCGA.E1.5303.01	G3	TP53	p.R280K	Missense_Mutation
TCGA.FN.7833.01	G3	TP53	p.R280K	Missense_Mutation
TCGA.14.1825.01	G4	TP53	p.R282W	Missense_Mutation
TCGA.DU.7011.01	G2	TP53	p.R282W	Missense_Mutation
TCGA.DU.7300.01	G3	TP53	p.R282W	Missense_Mutation
TCGA.DU.A5TP.01	G3	TP53	p.R282W	Missense_Mutation
TCGA.E1.A7YU.01	G3	TP53	p.R282W	Missense_Mutation
TCGA.HT.7602.01	G2	TP53	p.R282W	Missense_Mutation
TCGA.HT.A618.01	G3	TP53	p.R282W	Missense_Mutation
TCGA.WY.A858.01	G3	TP53	p.R282W	Missense_Mutation
TCGA.DU.6401.01	G2	TP53	p.R337C	Missense_Mutation
TCGA.CS.6667.01	G2	TP53	p.S127F	Missense_Mutation
TCGA.02.2485.01	G4	TP53	p.S127Y	Missense_Mutation
TCGA.E1.5304.01	G3	TP53	p.S127Y	Missense_Mutation
TCGA.TM.A7CF.01	G2	TP53	p.S215G	Missense_Mutation
TCGA.DB.A4XE.01	G3	TP53	p.S241Y	Missense_Mutation
TCGA.HT.7469.01	G3	TP53	p.T125P	Missense_Mutation
TCGA.06.2559.01	G4	TP53	p.T155N	Missense_Mutation
TCGA.DB.5280.01	G2	TP53	p.T155N	Missense_Mutation
TCGA.FG.A4MX.01	G2	TP53	p.T155N	Missense_Mutation
TCGA.CS.6666.01	G3	TP53	p.T155P	Missense_Mutation
TCGA.HT.7610.01	G2	TP53	p.T230P	Missense_Mutation
TCGA.DU.6395.01	G2	TP53	p.V143G	Missense_Mutation
TCGA.QH.A6X9.01	G2	TP53	p.V157D	Missense_Mutation
TCGA.FG.A4MT.01	G2	TP53	p.V173A	Missense_Mutation
TCGA.DU.8167.01	G2	TP53	p.V173L	Missense_Mutation
TCGA.TQ.A7RH.01	G2	TP53	p.V173L	Missense_Mutation
TCGA.HT.7479.01	G3	TP53	p.V173M	Missense_Mutation
TCGA.S9.A7J0.01	G3	TP53	p.V173M	Missense_Mutation
TCGA.FG.8185.01	G3	TP53	p.V216L	Missense_Mutation
TCGA.02.0055.01	G4	TP53	p.V216M	Missense_Mutation
TCGA.27.1835.01	G4	TP53	p.V216M	Missense_Mutation
TCGA.DU.7013.01	G3	TP53	p.V216M	Missense_Mutation
TCGA.HT.7485.01	G2	TP53	p.V216M	Missense_Mutation
TCGA.E1.A7YE.01	G3	TP53	p.V272M	Missense_Mutation
TCGA.S9.A7R8.01	G3	TP53	p.V272M	Missense_Mutation
TCGA.DB.A75L.01	G3	TP53	p.V274F	Missense_Mutation
TCGA.HT.8018.01	G2	TP53	p.V274G	Missense_Mutation
TCGA.DU.6399.01	G2	TP53	p.Y126D	Missense_Mutation
TCGA.E1.5322.01	G2	TP53	p.Y163C	Missense_Mutation
TCGA.P5.A780.01	G3	TP53	p.Y163C	Missense_Mutation
TCGA.VV.A86M.01	G3	TP53	p.Y163N	Missense_Mutation
TCGA.19.2625.01	G4	TP53	p.Y205C	Missense_Mutation
TCGA.E1.A7YL.01	G3	TP53	p.Y205H	Missense_Mutation
TCGA.HT.A5RB.01	G2	TP53	p.Y205S	Missense_Mutation
TCGA.06.0644.01	G4	TP53	p.Y220C	Missense_Mutation
TCGA.CS.4943.01	G3	TP53	p.Y220C	Missense_Mutation
TCGA.DB.A4XD.01	G3	TP53	p.Y220C	Missense_Mutation
TCGA.DU.6542.01	G3	TP53	p.Y220C	Missense_Mutation
TCGA.HT.7902.01	G2	TP53	p.Y220C	Missense_Mutation
TCGA.HT.A61B.01	G3	TP53	p.Y220C	Missense_Mutation
TCGA.S9.A6TU.01	G2	TP53	p.Y220C	Missense_Mutation
TCGA.TM.A84I.01	G3	TP53	p.Y220C	Missense_Mutation
TCGA.VM.A8C8.01	G2	TP53	p.Y220C	Missense_Mutation
TCGA.WH.A86K.01	G2	TP53	p.Y220C	Missense_Mutation
TCGA.WY.A85E.01	G2	TP53	p.Y220C	Missense_Mutation
TCGA.DB.A64X.01	G3	TP53	p.Y220H	Missense_Mutation
TCGA.26.5133.01	G4	TP53	p.Y234C	Missense_Mutation
TCGA.DB.5270.01	G3	TP53	p.Y234C	Missense_Mutation
TCGA.DB.5277.01	G3	TP53	p.Y236C	Missense_Mutation
TCGA.FG.A60J.01	G2	TP53	p.Y236C	Missense_Mutation
TCGA.HT.7690.01	G3	TP53	p.Y236C	Missense_Mutation
TCGA.FG.8182.01	G2	TP53	p.E339*	Nonsense_Mutation
TCGA.E1.A7YD.01	G3	TP53	p.Q136*	Nonsense_Mutation
TCGA.WY.A858.01	G3	TP53	p.Q317*	Nonsense_Mutation
TCGA.S9.A6WG.01	G3	TP53	p.Q331*	Nonsense_Mutation
TCGA.06.2567.01	G4	TP53	p.R196*	Nonsense_Mutation
TCGA.06.5417.01	G4	TP53	p.R196*	Nonsense_Mutation
TCGA.14.1825.01	G4	TP53	p.R196*	Nonsense_Mutation
TCGA.FG.6690.01	G2	TP53	p.R196*	Nonsense_Mutation
TCGA.HT.7604.01	G2	TP53	p.R196*	Nonsense_Mutation
TCGA.HW.8319.01	G3	TP53	p.R196*	Nonsense_Mutation
TCGA.TQ.A8XE.01	G2	TP53	p.R196*	Nonsense_Mutation
TCGA.06.5416.01	G4	TP53	p.R213*	Nonsense_Mutation
TCGA.HT.7602.01	G2	TP53	p.R213*	Nonsense_Mutation
TCGA.HT.8018.01	G2	TP53	p.R213*	Nonsense_Mutation
TCGA.HT.A74J.01	G2	TP53	p.R213*	Nonsense_Mutation
TCGA.E1.A7YI.01	G3	TP53	p.R306*	Nonsense_Mutation
TCGA.HT.8106.01	G3	TP53	p.R306*	Nonsense_Mutation
TCGA.TQ.A7RJ.01	G2	TP53	p.R306*	Nonsense_Mutation
TCGA.76.4929.01	G4	TP53	p.R342*	Nonsense_Mutation
TCGA.TM.A7CA.01	G2	TP53	p.R342*	Nonsense_Mutation
TCGA.DB.A4XC.01	G2	TP53	p.S94*	Nonsense_Mutation
TCGA.HT.7602.01	G2	TP53	p.W146*	Nonsense_Mutation
TCGA.P5.A5F1.01	G2	TP53	p.W146*	Nonsense_Mutation
TCGA.S9.A6WO.01	G2	TP53	p.W91*	Nonsense_Mutation
TCGA.DU.7007.01	G2	TP53	p.X125_splice	Splice_Site
TCGA.DU.7304.01	G3	TP53	p.X125_splice	Splice_Site
TCGA.FG.8182.01	G2	TP53	p.X125_splice	Splice_Site
TCGA.19.2629.01	G4	TP53	p.X126_splice	Splice_Site
TCGA.41.5651.01	G4	TP53	p.X126_splice	Splice_Site
TCGA.DU.A5TT.01	G3	TP53	p.X126_splice	Splice_Site
TCGA.HT.8114.01	G3	TP53	p.X187_splice	Splice_Site
TCGA.HT.7609.01	G3	TP53	p.X224_splice	Splice_Site
TCGA.S9.A7QX.01	G3	TP53	p.X225_splice	Splice_Site
TCGA.FG.A60J.01	G2	TP53	p.X261_splice	Splice_Site
TCGA.FG.A60L.01	G2	TP53	p.X307_splice	Splice_Site
TCGA.DB.5281.01	G3	TP53	p.X32_splice	Splice_Site
TCGA.P5.A735.01	G2	TP53	p.X32_splice	Splice_Site
TCGA.DB.A4XE.01	G3	TP53	p.X33_splice	Splice_Site
TCGA.DH.5140.01	G3	TP53	p.X332_splice	Splice_Site
TCGA.DU.A5TW.01	G3	TP53	p.X332_splice	Splice_Site
